# Supplementary material for: Precise base editing with CC context-specificity using engineered human APOBEC3G-nCas9 fusions
Source: BMC Biol. 2020 Aug 31;18:111. doi: 10.1186/s12915-020-00849-6 (PMC7461344; doi:10.1186/s12915-020-00849-6)
Supplement: Supplementary file 2 — Additional file 2: Table S1. The primers used for identifying potential off-target sites in this study. [file 12915_2020_849_MOESM2_ESM.xlsx]

## Sheet: Sheet1
Table S1. The primers used for identifying potential off-target sites in this study. The mismatched nucleotides are shown in lower case.
Target site	Potential Off Target Site	Number of mismatches	PCR Primer
Emx1-1	GAGTCtaAGCAGAAGAAGAAGAG	2	OT1-F: AGTAGCCTCTTTCTCAATGTGC
			OT1-R: GCTTTCACAAGGATGCAGTCT
	GAGgCCGAGCAGAAGAAagACGG	3	OT2-F: GAGCTAGACTCCGAGGGGA
			OT2-R: TCCTCGTCCTGCTCTCACTT
	GAaTCCaAGCAGAAGAAGAgAAG	3	OT3-F: CTGGTCGATCTGCCGGTCTGTGAG
			OT3-R: AATGGGAACAGTTGGGAAGAGAAGTCGG
	GAGTCCtAa-AGAAGAAGcAGGG	3	OT4-F: CAACATGTTTGATTGCTCTCCGCTCTACC
			OT4-R: CAACTTGTGGATCATGGGTACTGAGTAATCAG
	agtTCCaAGCAGAAGAAGcATGG	4	OT5-F: ACCATAGCAGTGTTATGACAAGGTGCTGTG
			OT5-R: CCTTTCAGGGCCTCAAGTAATCCAAGG
Dnmt3b-1	AAGTgCTCCTACcACTGCCaTGG	3	OT1-F: GAAGGAAGTGGGAGGAACATAG
			OT1-R: CTCAACTCTGGACAGCCATAC
	AAGTCCTCCTtCctCTGCCCAGG	3	OT2-F: TGCTATGTGCCTGGAATTGT
			OT2-R: CCCTCTTTCCTGTCCCTAATTG
	AAGTCCTCCaACTACTGCtgGGG	3	OT3-F: GGACTTCTAGAATGACCCAGTG
			OT3-R: GATCTCTTGACCTCGTGATCTG
	AAGTCCTggTACTACTGCCaAGG	3	OT4-F: GCAGTGACACAAGCATTCAC
			OT4-R: CCTGTAGCTCCCTCTCCTAAT
	tAGTCCTCCTACcAtTGCCCTGG	3	OT5-F: TCAGAGGAGATCTACGAGCTAAA
			OT5-R: GCCTAGAATAGGGCTTGAAGAG
Fancf-1	GGAAcCCCgTCTGCAGCACCAGG	2	OT1-F: CACTGGGTGCTTAATCCGGCTCC
			OT1-R: CCACTGAAGAAGCAGGGCCACACC
	GGAgTCCCTcCTaCAGCACCAGG	3	OT2-F: TTCCTTGCACCTTCCTTCTAC
			OT2-R: TGCTAGAGTTCCAAAGGGAATAC
	aGAggCCCcTCTGCAGCACCAGG	4	OT3-F: GGTCTGCTCTTTGGACCTAAAT
			OT3-R: CCACAGACGAAGACACAGAAA
	accATCCCTcCTGCAGCACCAGG	4	OT4-F: GCAACCTAGAGAGATACTCACTGGCATGAC
			OT4-R: CAAGGAACTAGAGCCTCGAGTAGTGGC
	GGAtTgCCaTCcGCAGCACCTGG	4	OT5-F: ACGAAGGTGACGAAAGAGATG
			OT5-R: ACGGCCTTACCAGATCAATG
Emx1-2	GCTCCCATCACATCAcCCtGAGG	2	OT1-F: CCTAGCAGCACCACAAAGATA
			OT1-R: CTATGCACAATCCTGCAAATCC
	GCcCCCATCAgATCtACCGGAGG	3	OT2-F: GCACCTCTGTTCTCTCACTTT
			OT2-R: AACATAATGGAGAACCCAGACC
	GaTCCCATCACATCcACaGGTGG	3	OT3-F: CCCAAAGTGCTGGGATTACA
			OT3-R: TCGGGAGGCTAAGGAAAGA
	tCTCCCATCACATCcACCaGTGG	3	OT4-F: GCAGAGAAGAGTTGGTAGATGAG
			OT4-R: ATTGTCACAAGCCCAGGATAG
	GCTtCCATCACAgCAgCCGGGGG	3	OT5-F: TGACAGTGCCTTCCTTGTATG
			OT5-R: GTTTGTGTCTGCCAGTTTCTATTT
Tyr-1	TGTGGCCAGCTCcCAGGgAGGGG	2	OT1-F: ATCCCCTCATCCTGGGCCTC
			OT1-R: CCAAGTAGCGTCTCAGGCCG
	TGTGcCCAGCTCTgAGGCAGTGG	2	OT2-F: AGGTGGAGGGGCCCACACTG
			OT2-R: GAAACCGGCTGGGAGCAGGG
	CCTCTcCCTGAGcGCTGGCCACA	2	OT3-F: AGTGGCCCATCGGGTGCAGA
			OT3-R: GTCATAGCCGACGCTCCGGG
	TGTGGCtAGCTCTCAGGCgcTGG	3	OT4-F: CTTACACTGAGGACTGCAAAGA
			OT4-R: GGTGTGCCTAAGGTGACATAC
	TGcGGgaAGCTCTCAGGCcGAGG	4	OT5-F: AGTGCATTCTGGGACTGAAG
			OT5-R: CCAAGACAGCTGAATAGAGGAG
Tyr-4	GTTCCCAtAGCAACAgGAAGAG	2	OT1-F: TGTAGCATGAATATCAGTTCCTAAG
			OT1-R: TTCCCAGTCAATAGCAGAGAG
	GTTCCaACAGCAACAAGcAGTG	2	OT2-F: CATGGCAGTAGCTGGTAAGT
			OT2-R: TCAGGAGGTGTCTGAATGAATG
	GTTCCCcCAGCAACAAGcAtTG	3	OT3-F: TGGACCCAGGAACTCTGAT
			OT3-R: GCTGTGCCTGGTCTTCATAA
	GTTtCCAtAGCAACAAGgAGGG	3	OT4-F: TGGAGAGAGGGAGACAAAGATAG
			OT4-R: GGAGTGCATACACAGAGGAAAG
	GTcCCCACAGCAACAgGAtGAG	3	OT5-F: GCAGGAATCAGTGAGAAGGAA
			OT5-R: CTGGGTAGCGCAAGATCAA
